# Supplementary material for: Etv2 regulates enhancer chromatin status to initiate Shh expression in the limb bud
Source: Nat Commun. 2022 Jul 21;13:4221. doi: 10.1038/s41467-022-31848-6 (PMC9304341; doi:10.1038/s41467-022-31848-6)
Supplement: Supplementary file 3 — Source Data [file 41467_2022_31848_MOESM3_ESM.zip]

Archive with 8 entries (8 files):
- Source Data Figure 1.xlsx
- __MACOSX/._Source Data Figure 1.xlsx
- Source Data Figure 2.xlsx
- __MACOSX/._Source Data Figure 2.xlsx
- Source Data Figure 4.xlsx
- __MACOSX/._Source Data Figure 4.xlsx
- Source Data Figure 6.xlsx
- __MACOSX/._Source Data Figure 6.xlsx
