# Supplementary material for: Etv2 regulates enhancer chromatin status to initiate Shh expression in the limb bud
Source: Nat Commun. 2022 Jul 21;13:4221. doi: 10.1038/s41467-022-31848-6 (PMC9304341; doi:10.1038/s41467-022-31848-6)
Supplement: Supplementary file 3 — Source Data [file 41467_2022_31848_MOESM3_ESM.zip › Source Data Figure 1.xlsx]

## Sheet: Fig 1N
Figure 1N
	22/23 so			22/23 so			22/23 so			29 so			29 so			29 so
Etv2	0.001625	0.001547	0.001542	0.002383	0.002374	0.002433	0.001515	0.001676	0.001679	0.000483	0.000481	0.000589	0.000626	0.000488	0.000718	0.000433	0.000455	0.00044
Number of families	1
Number of comparisons per family	15
Alpha	0.05
Tukey's multiple comparisons test	Mean Diff.	95.00% CI of diff.	Significant?	Summary	Adjusted P Value
22/23 so vs. 22/23 so	-0.0008253	-0.001017 to -0.0006336	Yes	****	<0.0001	A-B
22/23 so vs. 22/23 so	-5.2e-05	-0.0002437 to 0.0001397	No	ns	0.9363	A-C
22/23 so vs. 29 so	0.001054	0.0008619 to 0.001245	Yes	****	<0.0001	A-D
22/23 so vs. 29 so	0.0009607	0.0007689 to 0.001152	Yes	****	<0.0001	A-E
22/23 so vs. 29 so	0.001129	0.0009369 to 0.001320	Yes	****	<0.0001	A-F
22/23 so vs. 22/23 so	0.0007733	0.0005816 to 0.0009651	Yes	****	<0.0001	B-C
22/23 so vs. 29 so	0.001879	0.001687 to 0.002071	Yes	****	<0.0001	B-D
22/23 so vs. 29 so	0.001786	0.001594 to 0.001978	Yes	****	<0.0001	B-E
22/23 so vs. 29 so	0.001954	0.001762 to 0.002146	Yes	****	<0.0001	B-F
22/23 so vs. 29 so	0.001106	0.0009139 to 0.001297	Yes	****	<0.0001	C-D
22/23 so vs. 29 so	0.001013	0.0008209 to 0.001204	Yes	****	<0.0001	C-E
22/23 so vs. 29 so	0.001181	0.0009889 to 0.001372	Yes	****	<0.0001	C-F
29 so vs. 29 so	-9.3e-05	-0.0002847 to 9.874e-005	No	ns	0.5966	D-E
29 so vs. 29 so	7.5e-05	-0.0001167 to 0.0002667	No	ns	0.7727	D-F
29 so vs. 29 so	0.000168	-2.374e-005 to 0.0003597	No	ns	0.0993	E-F
Test details	Mean 1	Mean 2	Mean Diff.	SE of diff.	n1	n2	q	DF
22/23 so vs. 22/23 so	0.001571	0.002397	-0.0008253	5.708e-05	3	3	20.45	12
22/23 so vs. 22/23 so	0.001571	0.001623	-5.2e-05	5.708e-05	3	3	1.288	12
22/23 so vs. 29 so	0.001571	0.0005177	0.001054	5.708e-05	3	3	26.1	12
22/23 so vs. 29 so	0.001571	0.0006107	0.0009607	5.708e-05	3	3	23.8	12
22/23 so vs. 29 so	0.001571	0.0004427	0.001129	5.708e-05	3	3	27.96	12
22/23 so vs. 22/23 so	0.002397	0.001623	0.0007733	5.708e-05	3	3	19.16	12
22/23 so vs. 29 so	0.002397	0.0005177	0.001879	5.708e-05	3	3	46.55	12
22/23 so vs. 29 so	0.002397	0.0006107	0.001786	5.708e-05	3	3	44.25	12
22/23 so vs. 29 so	0.002397	0.0004427	0.001954	5.708e-05	3	3	48.41	12
22/23 so vs. 29 so	0.001623	0.0005177	0.001106	5.708e-05	3	3	27.39	12
22/23 so vs. 29 so	0.001623	0.0006107	0.001013	5.708e-05	3	3	25.09	12
22/23 so vs. 29 so	0.001623	0.0004427	0.001181	5.708e-05	3	3	29.25	12
29 so vs. 29 so	0.0005177	0.0006107	-9.3e-05	5.708e-05	3	3	2.304	12
29 so vs. 29 so	0.0005177	0.0004427	7.5e-05	5.708e-05	3	3	1.858	12
29 so vs. 29 so	0.0006107	0.0004427	0.000168	5.708e-05	3	3	4.162	12

## Sheet: Fig 1O
Figure 1O
	22/23 so			22/23 so			22/23 so			29 so			29 so			29 so
Shh	2.79e-05	3.21e-05	4.36e-05	5.71e-05	6.73e-05	6.3e-05	2.57e-05	2.63e-05	2.42e-05	0.00086	0.000821	0.000825	0.000491	0.000526	0.000526	0.000437	0.000465	0.000476
Number of families	1
Number of comparisons per family	15
Alpha	0.05
Tukey's multiple comparisons test	Mean Diff.	95.00% CI of diff.	Significant?	Summary	Adjusted P Value
22/23 so vs. 22/23 so	-2.793e-05	-6.932e-005 to 1.345e-005	No	ns	0.278	A-B
22/23 so vs. 22/23 so	9.133e-06	-3.225e-005 to 5.052e-005	No	ns	0.9724	A-C
22/23 so vs. 29 so	-0.0008008	-0.0008422 to -0.0007594	Yes	****	<0.0001	A-D
22/23 so vs. 29 so	-0.0004798	-0.0005212 to -0.0004384	Yes	****	<0.0001	A-E
22/23 so vs. 29 so	-0.0004248	-0.0004662 to -0.0003834	Yes	****	<0.0001	A-F
22/23 so vs. 22/23 so	3.707e-05	-4.322e-006 to 7.845e-005	No	ns	0.0894	B-C
22/23 so vs. 29 so	-0.0007729	-0.0008143 to -0.0007315	Yes	****	<0.0001	B-D
22/23 so vs. 29 so	-0.0004519	-0.0004933 to -0.0004105	Yes	****	<0.0001	B-E
22/23 so vs. 29 so	-0.0003969	-0.0004383 to -0.0003555	Yes	****	<0.0001	B-F
22/23 so vs. 29 so	-0.0008099	-0.0008513 to -0.0007685	Yes	****	<0.0001	C-D
22/23 so vs. 29 so	-0.0004889	-0.0005303 to -0.0004475	Yes	****	<0.0001	C-E
22/23 so vs. 29 so	-0.0004339	-0.0004753 to -0.0003925	Yes	****	<0.0001	C-F
29 so vs. 29 so	0.000321	0.0002796 to 0.0003624	Yes	****	<0.0001	D-E
29 so vs. 29 so	0.000376	0.0003346 to 0.0004174	Yes	****	<0.0001	D-F
29 so vs. 29 so	5.5e-05	1.361e-005 to 9.639e-005	Yes	**	0.0078	E-F
Test details	Mean 1	Mean 2	Mean Diff.	SE of diff.	n1	n2	q	DF
22/23 so vs. 22/23 so	3.453e-05	6.247e-05	-2.793e-05	1.232e-05	3	3	3.206	12
22/23 so vs. 22/23 so	3.453e-05	2.54e-05	9.133e-06	1.232e-05	3	3	1.048	12
22/23 so vs. 29 so	3.453e-05	0.0008353	-0.0008008	1.232e-05	3	3	91.91	12
22/23 so vs. 29 so	3.453e-05	0.0005143	-0.0004798	1.232e-05	3	3	55.07	12
22/23 so vs. 29 so	3.453e-05	0.0004593	-0.0004248	1.232e-05	3	3	48.76	12
22/23 so vs. 22/23 so	6.247e-05	2.54e-05	3.707e-05	1.232e-05	3	3	4.254	12
22/23 so vs. 29 so	6.247e-05	0.0008353	-0.0007729	1.232e-05	3	3	88.7	12
22/23 so vs. 29 so	6.247e-05	0.0005143	-0.0004519	1.232e-05	3	3	51.86	12
22/23 so vs. 29 so	6.247e-05	0.0004593	-0.0003969	1.232e-05	3	3	45.55	12
22/23 so vs. 29 so	2.54e-05	0.0008353	-0.0008099	1.232e-05	3	3	92.96	12
22/23 so vs. 29 so	2.54e-05	0.0005143	-0.0004889	1.232e-05	3	3	56.12	12
22/23 so vs. 29 so	2.54e-05	0.0004593	-0.0004339	1.232e-05	3	3	49.8	12
29 so vs. 29 so	0.0008353	0.0005143	0.000321	1.232e-05	3	3	36.84	12
29 so vs. 29 so	0.0008353	0.0004593	0.000376	1.232e-05	3	3	43.15	12
29 so vs. 29 so	0.0005143	0.0004593	5.5e-05	1.232e-05	3	3	6.312	12

## Sheet: Fig 1P
Figure 1P
	22/23 so			22/23 so			22/23 so			29 so			29 so			29 so
Prrx1	0.090871	0.095956	0.09419	0.079216	0.077536	0.078204	0.049005	0.048889	0.055781	0.160507	0.16199	0.158488	0.121619	0.128751	0.127249	0.104804	0.121945	0.123871
Number of families	1
Number of comparisons per family	15
Alpha	0.05
Tukey's multiple comparisons test	Mean Diff.	95.00% CI of diff.	Significant?	Summary	Adjusted P Value
22/23 so vs. 22/23 so	0.01535	0.001625 to 0.02908	Yes	*	0.0256	A-B
22/23 so vs. 22/23 so	0.04245	0.02872 to 0.05618	Yes	****	<0.0001	A-C
22/23 so vs. 29 so	-0.06666	-0.08039 to -0.05293	Yes	****	<0.0001	A-D
22/23 so vs. 29 so	-0.0322	-0.04593 to -0.01847	Yes	****	<0.0001	A-E
22/23 so vs. 29 so	-0.0232	-0.03693 to -0.009472	Yes	**	0.0011	A-F
22/23 so vs. 22/23 so	0.02709	0.01336 to 0.04082	Yes	***	0.0003	B-C
22/23 so vs. 29 so	-0.08201	-0.09574 to -0.06828	Yes	****	<0.0001	B-D
22/23 so vs. 29 so	-0.04755	-0.06128 to -0.03383	Yes	****	<0.0001	B-E
22/23 so vs. 29 so	-0.03855	-0.05228 to -0.02483	Yes	****	<0.0001	B-F
22/23 so vs. 29 so	-0.1091	-0.1228 to -0.09537	Yes	****	<0.0001	C-D
22/23 so vs. 29 so	-0.07465	-0.08838 to -0.06092	Yes	****	<0.0001	C-E
22/23 so vs. 29 so	-0.06565	-0.07938 to -0.05192	Yes	****	<0.0001	C-F
29 so vs. 29 so	0.03446	0.02073 to 0.04818	Yes	****	<0.0001	D-E
29 so vs. 29 so	0.04346	0.02973 to 0.05718	Yes	****	<0.0001	D-F
29 so vs. 29 so	0.009	-0.004729 to 0.02273	No	ns	0.304	E-F
Test details	Mean 1	Mean 2	Mean Diff.	SE of diff.	n1	n2	q	DF
22/23 so vs. 22/23 so	0.09367	0.07832	0.01535	0.004087	3	3	5.312	12
22/23 so vs. 22/23 so	0.09367	0.05123	0.04245	0.004087	3	3	14.69	12
22/23 so vs. 29 so	0.09367	0.1603	-0.06666	0.004087	3	3	23.06	12
22/23 so vs. 29 so	0.09367	0.1259	-0.0322	0.004087	3	3	11.14	12
22/23 so vs. 29 so	0.09367	0.1169	-0.0232	0.004087	3	3	8.028	12
22/23 so vs. 22/23 so	0.07832	0.05123	0.02709	0.004087	3	3	9.374	12
22/23 so vs. 29 so	0.07832	0.1603	-0.08201	0.004087	3	3	28.38	12
22/23 so vs. 29 so	0.07832	0.1259	-0.04755	0.004087	3	3	16.45	12
22/23 so vs. 29 so	0.07832	0.1169	-0.03855	0.004087	3	3	13.34	12
22/23 so vs. 29 so	0.05123	0.1603	-0.1091	0.004087	3	3	37.75	12
22/23 so vs. 29 so	0.05123	0.1259	-0.07465	0.004087	3	3	25.83	12
22/23 so vs. 29 so	0.05123	0.1169	-0.06565	0.004087	3	3	22.71	12
29 so vs. 29 so	0.1603	0.1259	0.03446	0.004087	3	3	11.92	12
29 so vs. 29 so	0.1603	0.1169	0.04346	0.004087	3	3	15.04	12
29 so vs. 29 so	0.1259	0.1169	0.009	0.004087	3	3	3.114	12

## Sheet: Fig 1R
Figure 1R
	GFP-	GFP+
Shh-2 exp in Shh GFP
	0.000342242	0.0703811
	0.00033133	0.0666626
	0.000326159	0.0678417
Table Analyzed	Shh Shh GFPsort
Column B	GFP+
vs.	vs.
Column A	GFP-
Unpaired t test
P value	<0.0001
P value summary	****
Significantly different (P < 0.05)?	Yes
One- or two-tailed P value?	Two-tailed
t, df	t=61.95, df=4
How big is the difference?
Mean of column A	0.0003332
Mean of column B	0.0683
Difference between means (B - A) ± SEM	0.06796 ± 0.001097
95% confidence interval	0.06492 to 0.07101
R squared (eta squared)	0.999
F test to compare variances
F, DFn, Dfd	53566, 2, 2
P value	<0.0001
P value summary	****
Significantly different (P < 0.05)?	Yes
Data analyzed
Sample size, column A	3
Sample size, column B	3

## Sheet: Fig 1S
Figure 1S
	GFP-	GFP+
Etv2 exp in Shh GFP
	0.000288333	0.00248937
	0.000286175	0.00273945
	0.000323776	0.00267129
Table Analyzed	Etv2 Shh GFPsort
Column B	GFP+
vs.	vs.
Column A	GFP-
Unpaired t test
P value	<0.0001
P value summary	****
Significantly different (P < 0.05)?	Yes
One- or two-tailed P value?	Two-tailed
t, df	t=30.86, df=4
How big is the difference?
Mean of column A	0.0002994
Mean of column B	0.002633
Difference between means (B - A) ± SEM	0.002334 ± 7.563e-005
95% confidence interval	0.002124 to 0.002544
R squared (eta squared)	0.9958
F test to compare variances
F, DFn, Dfd	37.49, 2, 2
P value	0.052
P value summary	ns
Significantly different (P < 0.05)?	No
Data analyzed
Sample size, column A	3
Sample size, column B	3
