# Supplementary material for: Etv2 regulates enhancer chromatin status to initiate Shh expression in the limb bud
Source: Nat Commun. 2022 Jul 21;13:4221. doi: 10.1038/s41467-022-31848-6 (PMC9304341; doi:10.1038/s41467-022-31848-6)
Supplement: Supplementary file 3 — Source Data [file 41467_2022_31848_MOESM3_ESM.zip › Source Data Figure 2.xlsx]

## Sheet: Fig 2c
Figure 2C
het	het	het	cko	cko	cko						Table Analyzed	Shh
0.00344567	0.00216863	0.00205877	0.00049785	0.000318813	0.000218663						Data sets analyzed	A-F
0.00335145	0.00191426	0.00216713	0.000564789	0.000199268	0.000618045
0.00323953	0.00172642	0.00221113	0.000443125	0.000229217	0.000210047						ANOVA summary
											F	221.2
											P value	<0.0001
											P value summary	****
											Significant diff. among means (P < 0.05)?	Yes
											R square	0.9893
											Brown-Forsythe test
											F (DFn, DFd)	0.5363 (5, 12)
											P value	0.7454
											P value summary	ns
											Are SDs significantly different (P < 0.05)?	No
											Bartlett's test
											Bartlett's statistic (corrected)
											P value
											P value summary
											Are SDs significantly different (P < 0.05)?
											ANOVA table	SS	DF	MS	F (DFn, DFd)	P value
											Treatment (between columns)	2.359e-05	5	4.717e-06	F (5, 12) = 221.2	P<0.0001
											Residual (within columns)	2.56e-07	12	2.133e-08
											Total	2.384e-05	17
											Data summary
											Number of treatments (columns)	6
											Number of values (total)	18

## Sheet: Fig 2d
Figure 2D
het	het	het	cko	cko	cko						Table Analyzed	Etv2
0.00172284	0.00259869	0.00226072	0.000467418	7.57707e-05	9.71065e-06						Data sets analyzed	A-F
0.00237476	0.00268102	0.00299755	0.000126113	0.00012207	9.71065e-06
0.00221881	0.00297272	0.00272789	3.65677e-06	2.30948e-06	9.71065e-06						ANOVA summary
											F	91.36
											P value	<0.0001
											P value summary	****
											Significant diff. among means (P < 0.05)?	Yes
											R square	0.9744
											Brown-Forsythe test
											F (DFn, DFd)	0.9693 (5, 12)
											P value	0.4741
											P value summary	ns
											Are SDs significantly different (P < 0.05)?	No
											Bartlett's test
											Bartlett's statistic (corrected)
											P value
											P value summary
											Are SDs significantly different (P < 0.05)?
											ANOVA table	SS	DF	MS	F (DFn, DFd)	P value
											Treatment (between columns)	2.702e-05	5	5.404e-06	F (5, 12) = 91.36	P<0.0001
											Residual (within columns)	7.098e-07	12	5.915e-08
											Total	2.773e-05	17
											Data summary
											Number of treatments (columns)	6
											Number of values (total)	18

## Sheet: Fig 2r
Figure 2R
	Set-A										Set-B										Set-C
E10 Het	0.0353506	0.0402859	0.0478633	0.0456894	0.0464765	0.0647366	0.0495579	0.0686366			0.0463441	0.0517138	0.0477652	0.0410013							0.0420232	0.0479359	0.0450403	0.0510225	0.0430026
E10 CKO	0.0495037	0.0579217	0.074114	0.0577221	0.0560757	0.0353047	0.0584878	0.0594694	0.0649767	0.0606856	0.0459382	0.0479656	0.0476137								0.0537411	0.0508129	0.0526374	0.0518106	0.0499079
E10.25 Het	0.0399129	0.0459606	0.0481116	0.0639792	0.0509884	0.0482524	0.0541237	0.0759173	0.0560757	0.0565089	0.0690957	0.0451865	0.05038	0.077877	0.0507088						0.0509455	0.053792	0.0558342	0.0527388
E10.25 CKO	0.0545501	0.039253	0.0328085	0.0380452	0.0353277	0.039567	0.0375161				0.0386774	0.035883	0.0369555								0.0237782	0.025827	0.0153837	0.0279955	0.017094	0.0143151
E10.5 Het	0.0489576	0.0484984	0.0387419								0.0471036	0.0444016	0.0468526	0.0477368	0.047822	0.0456491					0.0492127	0.0597919	0.0560969	0.0429445	0.053899	0.0499439
E10.5 CKO	0.0139977	0.00998158	0.0148748	0.0147638	0.00518979	0.00665215	0.0062606	0.0159236	0.00975517		0.0247525	0.00530504	0.0149254	0.00757576							0.0123077	0.0112676	0.011583	0.00821918	0.016835
Table Analyzed	E10 PHH										Table Analyzed	E10.25 PHH									Table Analyzed	E10.5 PHH
Mixed-effects model (REML)	Matching: Stacked										Mixed-effects model (REML)	Matching: Stacked									Mixed-effects model (REML)	Matching: Stacked
Assume sphericity?	Yes										Assume sphericity?	Yes									Assume sphericity?	Yes
Alpha	0.05										Alpha	0.05									Alpha	0.05
Fixed effects (type III)	P value	P value summary	Statistically significant (P < 0.05)?	F (DFn, DFd)							Fixed effects (type III)	P value	P value summary	Statistically significant (P < 0.05)?	F (DFn, DFd)						Fixed effects (type III)	P value	P value summary	Statistically significant (P < 0.05)?	F (DFn, DFd)
Row Factor	0.129	ns	No	F (1, 29) = 2.441							Row Factor	<0.0001	****	Yes	F (1, 29) = 51.72						Row Factor	<0.0001	****	Yes	F (1, 9) = 423.7
Column Factor	0.1379	ns	No	F (2, 29) = 2.123							Column Factor	0.0177	*	Yes	F (2, 29) = 4.648						Column Factor	0.2464	ns	No	F (2, 18) = 1.516
Row Factor x Column Factor	0.6281	ns	No	F (2, 29) = 0.4726							Row Factor x Column Factor	0.051	ns	No	F (2, 29) = 3.303						Row Factor x Column Factor	0.2796	ns	No	F (2, 9) = 1.473
Random effects	SD	Variance									Random effects	SD	Variance								Random effects	SD	Variance
Subject	0	0									Subject	0	0								Subject	0.001647	2.714e-06
Residual	0.008178	6.688e-05									Residual	0.008718	7.601e-05								Residual	0.004654	2.166e-05
Was the matching effective?											Was the matching effective?										Was the matching effective?
Chi-square, df											Chi-square, df										Chi-square, df	0.1559, 1
P value											P value										P value	0.693
P value summary											P value summary										P value summary	ns
Is there significant matching (P < 0.05)?	No										Is there significant matching (P < 0.05)?	No									Is there significant matching (P < 0.05)?	No
Difference between row means											Difference between row means										Difference between row means
Predicted mean of Het	0.04745										Predicted mean of Het	0.05532									Predicted mean of Het	0.04791
Predicted mean of CKO	0.05213										Predicted mean of CKO	0.0325									Predicted mean of CKO	0.01199
Difference between predicted means	-0.004682										Difference between predicted means	0.02283									Difference between predicted means	0.03592
SE of difference	0.002996										SE of difference	0.003174									SE of difference	0.001745
95% CI of difference	-0.01081 to 0.001447										95% CI of difference	0.01633 to 0.02932									95% CI of difference	0.03198 to 0.03987
Data summary											Data summary										Data summary
Number of columns (Column Factor)	3										Number of columns (Column Factor)	3									Number of columns (Column Factor)	3
Number of rows (Row Factor)	2										Number of rows (Row Factor)	2									Number of rows (Row Factor)	2
Number of subjects (Subject)	19										Number of subjects (Subject)	21									Number of subjects (Subject)	21
Number of missing values	3										Number of missing values	7									Number of missing values	9

## Sheet: Fig 2s
Figure 2S
	Set-A										Set-B										Set-C
E10 Het	0	0	0	0	0	0	0	0			0	0.00156708	0	0							0	0.00111479	0	0.00137899	0
E10 CKO	0	0	0	0	0	0	0	0	0	0	0	0.00245978	0.00396781								0.00153546	0.00254064	0	0	0
E10.25 Het	0	0.00255337	0	0.00556341	0	0.00536138	0	0	0	0.0026909	0.00276383	0	0.00143943	0	0.00707564						0.00415882	0	0.00259694	0.0115768
E10.25 CKO	0	0.0261686	0.00820211	0.0126817	0.0235518	0.039567	0				0.00483468	0.0059805	0								0.0158522	0.0322838	0.00769187	0.0233296	0.017094	0.00715756
E10.5 Het	0.0126714	0.00672255	0.00327397								0.0034635	0.00461315	0.00117131	0.00085244	0.00740904	0.00331994					0.00136702	0.00978412	0.00233737	0	0.00064165	0.00428091
E10.5 CKO	0.242628	0.434199	0.282621	0.221457	0.228351	0.475629	0.31616	0.605097	0.530031		0	0.108753	0.0597015	0.106061							0.144615	0.138028	0.0501931	0.0657534	0.040404
Table Analyzed	E10 TUNEL										Table Analyzed	E10.25 TUNEL									Table Analyzed	E10.5 TUNEL
Mixed-effects model (REML)	Matching: Stacked										Mixed-effects model (REML)	Matching: Stacked									Mixed-effects model (REML)	Matching: Stacked
Assume sphericity?	Yes										Assume sphericity?	Yes									Assume sphericity?	Yes
Alpha	0.05										Alpha	0.05									Alpha	0.05
Fixed effects (type III)	P value	P value summary	Statistically significant (P < 0.05)?	F (DFn, DFd)							Fixed effects (type III)	P value	P value summary	Statistically significant (P < 0.05)?	F (DFn, DFd)						Fixed effects (type III)	P value	P value summary	Statistically significant (P < 0.05)?	F (DFn, DFd)
Row Factor	0.0224	*	Yes	F (1, 13) = 6.714							Row Factor	0.0062	**	Yes	F (1, 11) = 11.40						Row Factor	<0.0001	****	Yes	F (1, 9) = 62.67
Column Factor	0.0091	**	Yes	F (2, 16) = 6.390							Column Factor	0.1862	ns	No	F (2, 18) = 1.848						Column Factor	0.0023	**	Yes	F (2, 18) = 8.663
Row Factor x Column Factor	0.0565	ns	No	F (2, 13) = 3.613							Row Factor x Column Factor	0.206	ns	No	F (2, 11) = 1.830						Row Factor x Column Factor	0.0012	**	Yes	F (2, 9) = 15.69
Random effects	SD	Variance									Random effects	SD	Variance								Random effects	SD	Variance
Subject	0.0002878	8.281e-08									Subject	0.002881	8.3e-06								Subject	0.07442	0.005539
Residual	0.0007149	5.111e-07									Residual	0.007629	5.82e-05								Residual	0.05004	0.002504
Was the matching effective?											Was the matching effective?										Was the matching effective?
Chi-square, df	0.3068, 1										Chi-square, df	0.2430, 1									Chi-square, df	1.150, 1
P value	0.5797										P value	0.6221									P value	0.2836
P value summary	ns										P value summary	ns									P value summary	ns
Is there significant matching (P < 0.05)?	No										Is there significant matching (P < 0.05)?	No									Is there significant matching (P < 0.05)?	No
Difference between row means											Difference between row means										Difference between row means
Predicted mean of Het	0.0002968										Predicted mean of Het	0.002712									Predicted mean of Het	0.01638
Predicted mean of CKO	0.0009798										Predicted mean of CKO	0.01222									Predicted mean of CKO	0.176
Difference between predicted means	-0.000683										Difference between predicted means	-0.009503									Difference between predicted means	-0.1596
SE of difference	0.0002636										SE of difference	0.002815									SE of difference	0.02016
95% CI of difference	-0.001252 to -0.0001136										95% CI of difference	-0.01570 to -0.003308									95% CI of difference	-0.2052 to -0.1140
Data summary											Data summary										Data summary
Number of columns (Column Factor)	3										Number of columns (Column Factor)	3									Number of columns (Column Factor)	3
Number of rows (Row Factor)	2										Number of rows (Row Factor)	2									Number of rows (Row Factor)	2
Number of subjects (Subject)	19										Number of subjects (Subject)	21									Number of subjects (Subject)	21
Number of missing values	3										Number of missing values	7									Number of missing values	9
