# Supplementary material for: Etv2 regulates enhancer chromatin status to initiate Shh expression in the limb bud
Source: Nat Commun. 2022 Jul 21;13:4221. doi: 10.1038/s41467-022-31848-6 (PMC9304341; doi:10.1038/s41467-022-31848-6)
Supplement: Supplementary file 3 — Source Data [file 41467_2022_31848_MOESM3_ESM.zip › Source Data Figure 4.xlsx]

## Sheet: Figure 4B-E
		Fig. 4B							Fig. 4C							Fig. 4D							Fig. 4E
		MW	Input	IgG	anti Etv2				MW	Input	IgG	anti Etv2				MW	Input	IgG	anti Etv2				MW	Input	IgG	anti Etv2
500
400							500							500							500
300							400							400							400
200							300							300							300
							200							200							200
100
							100							100							100

## Sheet: Figure 4F
									Probe	-	ETS#1						-				-
									ETV2	-	+	+	+	+	+	+	-				-
									anti-ETV2	-	-	-	-	-	+	h.i.	-	unrelated experiment			-
									Competitor	-	-	-	+	mut.	-	-	-				-
									Supershift
									Shifted band
									Free probe

## Sheet: Figure 4G
									Probe	-	ETS#3						-				-
									ETV2	-	+	+	+	+	+	+	-				-
									anti-ETV2	-	-	-	-	-	+	h.i.	-	unrelated experiment			-
									Competitor	-	-	-	+	mut.	-	-	-				-
									supershift
									shifted band
									free probe

## Sheet: Figure 4H
									Probe	-	ETS#4						-
									ETV2	-	+	+	+	+	+	+	-
									anti-ETV2	-	-	-	-	-	+	h.i.	-	unrelated experiment
									Competitor	-	-	-	+	mut.	-	-	-
									supershift
									Shifted band
									Free probe

## Sheet: Figure 4I
										Shifted band
																			shifted band
										Free probe
																			Free probe
