# Supplementary material for: Etv2 regulates enhancer chromatin status to initiate Shh expression in the limb bud
Source: Nat Commun. 2022 Jul 21;13:4221. doi: 10.1038/s41467-022-31848-6 (PMC9304341; doi:10.1038/s41467-022-31848-6)
Supplement: Supplementary file 3 — Source Data [file 41467_2022_31848_MOESM3_ESM.zip › Source Data Figure 6.xlsx]

## Sheet: Figure 6A
Figure 6A
0			100			200			300			400
1.25	1.31818	1.5	4.44444	4.07143	3.88889	5.84211	7.58824	6.7	10.8235	7.16667	9.05882	12.3333	10	12.1154
Number of families	1
Number of comparisons per family	4
Alpha	0.05
Dunnett's multiple comparisons test	Mean Diff.	95.00% CI of diff.	Significant?	Summary	Adjusted P Value	A-?
0 vs. 100	-2.779	-5.335 to -0.2228	Yes	*	0.0331	B	100
0 vs. 200	-5.354	-7.910 to -2.798	Yes	***	0.0004	C	200
0 vs. 300	-7.66	-10.22 to -5.104	Yes	****	<0.0001	D	300
0 vs. 400	-10.13	-12.68 to -7.571	Yes	****	<0.0001	E	400
Test details	Mean 1	Mean 2	Mean Diff.	SE of diff.	n1	n2	q	DF
0 vs. 100	1.356	4.135	-2.779	0.8843	3	3	3.142	10
0 vs. 200	1.356	6.71	-5.354	0.8843	3	3	6.055	10
0 vs. 300	1.356	9.016	-7.66	0.8843	3	3	8.663	10
0 vs. 400	1.356	11.48	-10.13	0.8843	3	3	11.45	10

## Sheet: Figure 6B
Figure 6B
(-)			Etv2			Ets1			Ets2			(-)			Etv2			Ets1			Ets2
0.916566	0.936037	1.00188	17.4021	18.2966	16.4103	0.912272	0.89709	1.10296	1.06596	0.965025	1.31066	1.00011	1.22335	1.33082	23.9588	21.4842	19.717	11.3064	13.7101	13.8124	9.21821	9.42278	11.3937
Number of families	1
Number of comparisons per family	7
Alpha	0.05
Dunnett's multiple comparisons test	Mean Diff.	95.00% CI of diff.	Significant?	Summary	Adjusted P Value	A-?
(-) vs. Etv2	-16.42	-18.94 to -13.89	Yes	****	<0.0001	B	Etv2
(-) vs. Ets1	-0.01928	-2.546 to 2.507	No	ns	>0.9999	C	Ets1
(-) vs. Ets2	-0.1624	-2.689 to 2.364	No	ns	0.9997	D	Ets2
(-) vs. (-)	-0.2333	-2.760 to 2.293	No	ns	0.9996	E	(-)
(-) vs. Etv2	-20.77	-23.30 to -18.24	Yes	****	<0.0001	F	Etv2
(-) vs. Ets1	-11.99	-14.52 to -9.465	Yes	****	<0.0001	G	Ets1
(-) vs. Ets2	-9.06	-11.59 to -6.533	Yes	****	<0.0001	H	Ets2
Test details	Mean 1	Mean 2	Mean Diff.	SE of diff.	n1	n2	q	DF
(-) vs. Etv2	0.9515	17.37	-16.42	0.8641	3	3	19	16
(-) vs. Ets1	0.9515	0.9708	-0.01928	0.8641	3	3	0.02231	16
(-) vs. Ets2	0.9515	1.114	-0.1624	0.8641	3	3	0.1879	16
(-) vs. (-)	0.9515	1.185	-0.2333	0.8641	3	3	0.2699	16
(-) vs. Etv2	0.9515	21.72	-20.77	0.8641	3	3	24.03	16
(-) vs. Ets1	0.9515	12.94	-11.99	0.8641	3	3	13.88	16
(-) vs. Ets2	0.9515	10.01	-9.06	0.8641	3	3	10.48	16

## Sheet: Figure 6C
Figure 6C
i	ii	iii
0.706109	5.28705	1.20602
0.633036	6.2144	0.901868
0.510486	4.91798	0.889662
0.692818	5.6393	1.25327
0.703066	6.34486	0.88981
0.555242	5.21446	0.898369
Number of families	1
Number of comparisons per family	3
Alpha	0.05
Tukey's multiple comparisons test	Mean Diff.	95.00% CI of diff.	Significant?	Summary	Adjusted P Value
i vs. ii	-4.97	-5.494 to -4.446	Yes	****	<0.0001	A-B
i vs. iii	-0.373	-0.8970 to 0.1509	No	ns	0.1878	A-C
ii vs. iii	4.597	4.073 to 5.120	Yes	****	<0.0001	B-C
Test details	Mean 1	Mean 2	Mean Diff.	SE of diff.	n1	n2	q	DF
i vs. ii	0.6335	5.603	-4.97	0.2017	6	6	34.84	15
i vs. iii	0.6335	1.007	-0.373	0.2017	6	6	2.615	15
ii vs. iii	5.603	1.007	4.597	0.2017	6	6	32.23	15

## Sheet: Figure 6D
Figure 6D
300 ng Etv4			100 ng Etv2			100 ng Etv2, 100 ng Etv4			100 ng Etv2, 200 ng Etv4			100 ng Etv2, 300 ng Etv4
3.78947	4.11765	5.13333	15.5294	18.1111	19.0667	8.35714	8.73333	8.90909	5.70588	6.94118	6.72222	6.11765	7.1	6.2381
Number of families	1
Number of comparisons per family	7
Alpha	0.05
Dunnett's multiple comparisons test	Mean Diff.	95.00% CI of diff.	Significant?	Summary	Adjusted P Value	A-?
0 ng Etv4 vs. 100 ng Etv4	1.19	-0.7772 to 3.156	No	ns	0.3704	B	100 ng Etv4
0 ng Etv4 vs. 200 ng Etv4	0.4804	-1.486 to 2.447	No	ns	0.9643	C	200 ng Etv4
0 ng Etv4 vs. 300 ng Etv4	0.1865	-1.780 to 2.153	No	ns	0.9996	D	300 ng Etv4
0 ng Etv4 vs. 100 ng Etv2	-13.04	-15.00 to -11.07	Yes	****	<0.0001	E	100 ng Etv2
0 ng Etv4 vs. 100 ng Etv2, 100 ng Etv4	-4.133	-6.100 to -2.166	Yes	****	<0.0001	F	100 ng Etv2, 100 ng Etv4
0 ng Etv4 vs. 100 ng Etv2, 200 ng Etv4	-1.923	-3.890 to 0.04371	No	ns	0.0567	G	100 ng Etv2, 200 ng Etv4
0 ng Etv4 vs. 100 ng Etv2, 300 ng Etv4	-1.952	-3.919 to 0.01489	No	ns	0.0522	H	100 ng Etv2, 300 ng Etv4
Test details	Mean 1	Mean 2	Mean Diff.	SE of diff.	n1	n2	q	DF
0 ng Etv4 vs. 100 ng Etv4	4.533	3.344	1.19	0.6727	3	3	1.768	16
0 ng Etv4 vs. 200 ng Etv4	4.533	4.053	0.4804	0.6727	3	3	0.7143	16
0 ng Etv4 vs. 300 ng Etv4	4.533	4.347	0.1865	0.6727	3	3	0.2773	16
0 ng Etv4 vs. 100 ng Etv2	4.533	17.57	-13.04	0.6727	3	3	19.38	16
0 ng Etv4 vs. 100 ng Etv2, 100 ng Etv4	4.533	8.667	-4.133	0.6727	3	3	6.145	16
0 ng Etv4 vs. 100 ng Etv2, 200 ng Etv4	4.533	6.456	-1.923	0.6727	3	3	2.859	16
0 ng Etv4 vs. 100 ng Etv2, 300 ng Etv4	4.533	6.485	-1.952	0.6727	3	3	2.902	16

## Sheet: Figure 6E
Figure 6E
0 ng Etv5			100 ng Etv5			200 ng Etv5			300 ng Etv5			100 ng Etv2			100 ng Etv2, 100 ng Etv5			100 ng Etv2, 200 ng Etv5			100 ng Etv2, 300 ng Etv5
4.4	4.42857	5.5625	4.65	5.08	5.2381	3.96296	3.71429	4.08696	3.5	3.6129	4.76923	17.4706	20.4706	21.6429	15.0476	15.9565	14.9	11.0909	11.2609	12.0455	10.3	8.78261	9
Number of families	1
Number of comparisons per family	7
Alpha	0.05
Dunnett's multiple comparisons test	Mean Diff.	95.00% CI of diff.	Significant?	Summary	Adjusted P Value	A-?
0 ng Etv5 vs. 100 ng Etv5	-0.1923	-2.418 to 2.033	No	ns	0.9996	B	100 ng Etv5
0 ng Etv5 vs. 200 ng Etv5	0.8756	-1.350 to 3.101	No	ns	0.7622	C	200 ng Etv5
0 ng Etv5 vs. 300 ng Etv5	0.8363	-1.389 to 3.062	No	ns	0.7944	D	300 ng Etv5
0 ng Etv5 vs. 100 ng Etv2	-15.06	-17.29 to -12.84	Yes	****	<0.0001	E	100 ng Etv2
0 ng Etv5 vs. 100 ng Etv2, 100 ng Etv5	-10.5	-12.73 to -8.279	Yes	****	<0.0001	F	100 ng Etv2, 100 ng Etv5
0 ng Etv5 vs. 100 ng Etv2, 200 ng Etv5	-6.669	-8.894 to -4.443	Yes	****	<0.0001	G	100 ng Etv2, 200 ng Etv5
0 ng Etv5 vs. 100 ng Etv2, 300 ng Etv5	-4.564	-6.789 to -2.338	Yes	***	0.0001	H	100 ng Etv2, 300 ng Etv5
Test details	Mean 1	Mean 2	Mean Diff.	SE of diff.	n1	n2	q	DF
0 ng Etv5 vs. 100 ng Etv5	4.797	4.989	-0.1923	0.7611	3	3	0.2527	16
0 ng Etv5 vs. 200 ng Etv5	4.797	3.921	0.8756	0.7611	3	3	1.15	16
0 ng Etv5 vs. 300 ng Etv5	4.797	3.961	0.8363	0.7611	3	3	1.099	16
0 ng Etv5 vs. 100 ng Etv2	4.797	19.86	-15.06	0.7611	3	3	19.79	16
0 ng Etv5 vs. 100 ng Etv2, 100 ng Etv5	4.797	15.3	-10.5	0.7611	3	3	13.8	16
0 ng Etv5 vs. 100 ng Etv2, 200 ng Etv5	4.797	11.47	-6.669	0.7611	3	3	8.761	16
0 ng Etv5 vs. 100 ng Etv2, 300 ng Etv5	4.797	9.361	-4.564	0.7611	3	3	5.996	16

## Sheet: Figure 6G
									Shifted
									Bands
									Free Probe

## Sheet: Figure 6H
									Probe		ETS#1-HOX-E								-
									HAND2		-	+	-	+	+	+	+	+	-
									E47		-	-	+	+	+	+	+	+	-	unrelated experiment
									anti-HAND2		-	-	-	-	+	h.i.	-	-	-
									anti-E47		-	-	-	-	-	-	+	h.i.	-
									Shifted
									Bands
									Free Probe

## Sheet: Figure 6I
										Probe	-	ETS#1-HOX-E										-
										Empty vector	-	-	-	-	-	-	-	-	-	-	+	-
										ETV2	-	-	-	+	-	-	+	+	-	+	-	-
										HOXD13	-	-	-	-	+	-	+	-	+	+	-	-
										HAND2+E47	-	-	-	-	-	+	-	+	+	+	-	-
										Shifted
										Bands
										Free Probe
